# Supplementary material for: Effect of a Wood-Based Carrier of Trichoderma atroviride SC1 on the Microorganisms of the Soil
Source: J Fungi (Basel). 2021 Sep 13;7(9):751. doi: 10.3390/jof7090751 (PMC8467423; doi:10.3390/jof7090751)
Supplement: Supplementary file 1 [file jof-07-00751-s001.zip]

Archive with 1 entries (1 files):
- jof-1363365-supplementary.pdf
